# Supplementary material for: The Role of SOX2 and SOX9 in Radioresistance and Tumor Recurrence
Source: Cancers (Basel). 2024 Jan 19;16(2):439. doi: 10.3390/cancers16020439 (PMC10814462; doi:10.3390/cancers16020439)
Supplement: Supplementary file 1 [file cancers-16-00439-s001.zip]

Archive with 7 entries (6 files):
- cancers-2776517-supplementary/
- cancers-2776517-supplementary/Suplementary Figure S1.jpg
- cancers-2776517-supplementary/Supplementary Figure S2.pdf
- cancers-2776517-supplementary/Supplementary Table S1.pdf
- cancers-2776517-supplementary/Supplementary Table S2.pdf
- cancers-2776517-supplementary/Supplementary Table S3.pdf
- cancers-2776517-supplementary/Supplementary Table S4.pdf
